# Supplementary material for: Mechanistic Insights into Active Components of Rosa Roxburghii Juice Against Fluoride-Induced Osteoarthritis
Source: Antioxidants (Basel). 2026 Feb 28;15(3):309. doi: 10.3390/antiox15030309 (PMC13023644; doi:10.3390/antiox15030309)
Supplement: Supplementary file 1 [file antioxidants-15-00309-s001.zip › Supplementary Tables S1–S3.xlsx]

## Sheet: Supplementary Table S1
Supplementary Table S1
Quantitative analysis of Epicatechin and Ellagic Acid in samples (n = 6)
(A) Epicatechin
Sample	Dilution (×)	Calculated concentration (μg/mL)	Original solution (μg/mL)	Original solution (mg/mL)
Sample-1	10	41.6029	416.029	0.416
Sample-2	10	40.425	404.25	0.4043
Sample-3	10	41.0846	410.846	0.4108
Sample-4	10	40.8962	408.962	0.409
Sample-5	10	40.7077	407.077	0.4071
Sample-6	10	38.9173	389.173	0.3892
Mean (mg/mL): 0.4061
SD: 0.00917
RSD (%): 2.26%
(B) Ellagic Acid
Sample	Dilution (×)	Calculated concentration (μg/mL)	Original solution (μg/mL)	Original solution (mg/mL)
Sample-1	10	0.74245	7.42452	0.00742
Sample-2	10	0.61666	6.16665	0.00617
Sample-3	10	0.6903	6.90296	0.0069
Sample-4	10	0.66575	6.65752	0.00666
Sample-5	10	0.77927	7.79268	0.00779
Sample-6	10	0.73018	7.3018	0.0073
Mean (mg/mL): 0.00704
SD: 0.000585
RSD (%): 8.31%

## Sheet: Supplementary Table S2
Supplementary Table S2
Recovery of Epicatechin and Ellagic Acid (n = 6, unit: μg)
Compound	Spiking level	Background (μg)	Added (μg)	Found (μg)	Recovery (%)
Epicatechin	1	203	200	407	102
		203	200	404	100.5
		203	200	398	97.5
		203	200	396	96.5
		203	200	411	104
		203	200	406	101.5
Mean ± RSD					100.3 ± 2.84%
Compound	Spiking level	Background (μg)	Added (μg)	Found (μg)	Recovery (%)
Ellagic acid	1	3.52	3.5	7.45	112.3
		3.52	3.5	7.29	107.7
		3.52	3.5	7.35	109.4
		3.52	3.5	6.77	92.9
		3.52	3.5	6.74	92
		3.52	3.5	7.26	106.9
Mean ± RSD					103.5 ± 8.80%
Recovery (%) = (Measured amount − Original amount) / Spiked amount × 100. Spiking level: 100% of original sample content. RSD: relative standard deviation.

## Sheet: Supplementary Table S3
Supplementary Table S3. Method validation parameters for HPLC-DAD quantification
Compound	Linear range (μg/mL)	Regression equation	R²	LOD (μg/mL)	LOQ (μg/mL)	Intra-day RSD (%)	Inter-day RSD (%)	Recovery (%)	Recovery RSD (%)
Epicatechin	16.44–263	y = 2.5961x - 35.237	0.9993	0.054	1.08	0.0226	<10%	100.3	2.85
Ellagic acid	1.62–25.9	y = 26.005x + 5.7675	0.9996	0.18	5.5	0.0831	<10%	103.5	8.67
The resolution between peaks was >1.5 and tailing factor <2.0.
